# Supplementary material for: Trends in kidney cancer: exploring the impact of sex and age on stage of disease, and prognosis during the past three decades in Denmark—a DaRenCa study
Source: Eur J Epidemiol. 2025 May 14;40(5):527–36. doi: 10.1007/s10654-025-01236-7 (PMC12170715; doi:10.1007/s10654-025-01236-7)
Supplement: Supplementary file 2 — Supplementary file2 (XLSX 28 KB) [file 10654_2025_1236_MOESM2_ESM.xlsx]

## Sheet: Table S1
Table S1. Summary of the Danish kidney cancer patients in this study (1992-2021).
Characteristic	N	Female	Male
		N = 5,977 1	N = 11,446 1
Age	17423	69 (59, 77)	65 (56, 73)
UICC stage	9311
Stage I		1,368 (47%)	2,908 (46%)
Stage II		297 (10%)	599 (9.4%)
Stage III		407 (14%)	998 (16%)
Stage IV		862 (29%)	1,872 (29%)
Unknown		3043	5069
Localized	14175
Localized cancer		3,034 (63%)	5,999 (64%)
Regional spread		331 (6.8%)	534 (5.7%)
Metastatic		1,472 (30%)	2,805 (30%)
Unknown		1140	2108
1 Median (Q1, Q3); n (%)

## Sheet: Table S2
Table S2. Age at diagnosis. Mean age at diagnosis for male and female patients, stratified by UICC stage. P-values are calculated by Kruskal-Wallis, and evaluates if the ages are drawn from the same distribution. Significant p-values are marked in bold.
UICC stage	Sex	2002-2006	2007-2011	2012-2016	2017-2021	P-value
Stage I	Female	64	64	64	65	0.73
	Male	62	62	62	64	<0.001
Stage II	Female	63	66	65	64	0.83
	Male	60	60	63	63	0.0035
Stage III	Female	69	65	68	67	0.37
	Male	63	64	65	65	0.17
Stage IV	Female	68	69	69	71	0.087
	Male	65	65	64	67	<0.001

## Sheet: Table S3
Table S3. Table with patient characteristics for Female patients by year of diagnosis from 1992, and staging information since 2004 where UICC staging was implemented in Denmark, separated into five-year intervals.
Female RCC patients
		1992-1996	1997-2001	2002-2006	2007-2011	2012-2016	2017-2021
	N	N = 9251	N = 9031	N = 8611	N = 1,0021	N = 1,1791	N = 1,1071
Age	5.977	70 (61, 77)	71 (61, 78)	70 (60, 77)	68 (59, 77)	68 (58, 76)	68 (58, 76)
Localized	4.837
Localized cancer		410 (44%)	381 (42%)	369 (43%)	415 (41%)	672 (57%)	787 (71%)
Regional spread		125 (14%)	105 (12%)	46 (5.3%)	21 (2.1%)	16 (1.4%)	18 (1.6%)
Metastatic		253 (27%)	287 (32%)	272 (32%)	278 (28%)	209 (18%)	173 (16%)
Unknown		137 (15%)	130 (14%)	174 (20%)	288 (29%)	282 (24%)	129 (12%)
UICC stage	2.934
Stage I		0	0	121 (14%)	252 (25%)	444 (38%)	551 (50%)
Stage II		0	0	60 (7.0%)	88 (8.8%)	79 (6.7%)	70 (6.3%)
Stage III		0	0	38 (4.4%)	66 (6.6%)	141 (12%)	162 (15%)
Stage IV		0	0	184 (21%)	280 (28%)	215 (18%)	183 (17%)
Unknown		925 (100%)	903 (100%)	458 (53%)	316 (32%)	300 (25%)	141 (13%)
T stage	3.187
T1		0	0	182 (44%)	376 (49%)	572 (58%)	628 (62%)
T1a		0	0	24 (5.7%)	112 (15%)	299 (30%)	400 (40%)
T1b		0	0	31 (7.4%)	101 (13%)	193 (19%)	186 (18%)
T2		0	0	120 (29%)	170 (22%)	150 (15%)	107 (11%)
T3		0	0	64 (15%)	149 (19%)	235 (24%)	245 (24%)
T4		0	0	52 (12%)	70 (9.2%)	35 (3.5%)	32 (3.2%)
Unknown		925	903	443	237	187	95
1 Median (Q1, Q3); n (%)

## Sheet: Table S4
Table S4. Table with patient characteristics for male patients by year of diagnosis from 1992, and staging information since 2004 where UICC staging was implemented in Denmark, separated into five-year intervals.
Male RCC patients
	N	1992-1996	1997-2001	2002-2006	2007-2011	2012-2016	2017-2021
		N = 1,3191	N = 1,3841	N = 1,5731	N = 1,9961	N = 2,3341	N = 2,8401
Age	11.446	66 (56, 74)	66 (55, 74)	64 (56, 73)	64 (57, 72)	65 (56, 72)	66 (57, 73)
Localized	9.338
Localized cancer		573 (43%)	651 (47%)	699 (44%)	811 (41%)	1,286 (55%)	1,979 (70%)
Regional spread		162 (12%)	146 (11%)	73 (4.6%)	43 (2.2%)	53 (2.3%)	57 (2.0%)
Metastatic		387 (29%)	411 (30%)	516 (33%)	554 (28%)	458 (20%)	479 (17%)
Unknown		197 (15%)	176 (13%)	285 (18%)	588 (29%)	537 (23%)	325 (11%)
UICC stage	6.377
Stage I		0	0	223 (14%)	496 (25%)	833 (36%)	1,356 (48%)
Stage II		0	0	116 (7.4%)	135 (6.8%)	159 (6.8%)	189 (6.7%)
Stage III		0	0	86 (5.5%)	166 (8.3%)	298 (13%)	448 (16%)
Stage IV		0	0	340 (22%)	567 (28%)	468 (20%)	497 (18%)
Unknown		1,319 (100%)	1,384 (100%)	808 (51%)	632 (32%)	576 (25%)	350 (12%)
T stage	6.926
T1		0	0	337 (41%)	734 (47%)	1,098 (56%)	1,563 (60%)
T1a				40 (4.8%)	238 (15%)	621 (32%)	1,066 (41%)
T1b				77 (9.3%)	175 (11%)	337 (17%)	382 (15%)
T2		0	0	235 (28%)	311 (20%)	290 (15%)	310 (12%)
T3		0	0	164 (20%)	336 (22%)	477 (24%)	654 (25%)
T4		0	b	92 (11%)	169 (11%)	89 (4.6%)	67 (2.6%)
Unknown		1319	1384	745	446	380	246
1 Median (Q1, Q3); n (%)

## Sheet: Table S5
Table S5. Cox proportional hazard regression for overall survival of RCC after year of diagnosis, unadjusted and adjusted analysis for each UICC stage.
Risk of death after RCC diagnosis based on year of diagnosis within five year intervals
	Unadjusted		Model 1a		Model 2b		Model 3c
	HR [95% CI]	p-value	HR [95% CI]	p-value	HR [95% CI]	p-value	HR [95% CI]	p-value
Stage I
2002-2006	Ref
2007-2011	0.99 [0.83;1.18]	0.88	0.93 [0.77;1.11]	0.41	0.91 [0.76;1.09]	0.29	0.89 [0.75;1.07]	0.22
2012-2016	0.85 [0.71;1.03]	0.096	0.81 [0.67;0.97]	0.025	0.77 [0.64;0.93]	0.0068	0.73 [0.61;0.88]	0.0013
2017-2021	0.91 [0.74;1.11]	0.35	0.76 [0.62;0.93]	0.0092	0.72 [0.58;0.89]	0.0021	0.66 [0.53;0.81]	< 0.001
Stage II
2002-2006	Ref
2007-2011	0.90 [0.70;1.16]	0.44	0.88 [0.69;1.14]	0.34	0.88 [0.69;1.14]	0.34	0.89 [0.69;1.15]	0.37
2012-2016	0.96 [0.73;1.27]	0.79	0.83 [0.63;1.10]	0.19	0.82 [0.62;1.08]	0.16	0.80 [0.60;1.06]	0.12
2017-2021	0.82 [0.58;1.16]	0.27	0.70 [0.49;0.99]	0.043	0.68 [0.48;0.97]	0.032	0.67 [0.47;0.95]	0.024
Stage III
2002-2006	Ref
2007-2011	0.73 [0.57;0.94]	0.015	0.74 [0.58;0.95]	0.019	0.72 [0.56;0.93]	0.012	0.69 [0.53;0.89]	0.0039
2012-2016	0.62 [0.49;0.79]	<0.001	0.61 [0.48;0.78]	<0.001	0.59 [0.46;0.75]	<0.001	0.56 [0.44;0.71]	< 0.001
2017-2021	0.47 [0.36;0.62]	<0.001	0.47 [0.36;0.62]	<0.001	0.45 [0.35;0.60]	<0.001	0.43 [0.33;0.57]	< 0.001
Stage IV
2002-2006	Ref
2007-2011	0.82 [0.74;0.92]	<0.001	0.81 [0.72;0.90]	<0.001	0.81 [0.72;0.90]	<0.001	0.81 [0.72;0.90]	<0.001
2012-2016	0.69 [0.61;0.78]	<0.001	0.69 [0.61;0.77]	<0.001	0.68 [0.60;0.76]	<0.001	0.67 [0.60;0.76]	<0.001
2017-2021	0.58 [0.52;0.66]	<0.001	0.55 [0.48;0.62]	<0.001	0.54 [0.48;0.61]	<0.001	0.54 [0.48;0.61]	<0.001
aModel 1: adjusted for age at diagnosis and sex
bModel 2: adjusted like Model 1 and further adjusted for marital status
cModel 3: adjusted like Model 2 and further adjusted for CCI

## Sheet: Table S6
Table S6. The 1-, 3-, and 5-year survival rates over time for Localized and Metastatic cancer over 30 years.
Characteristic		1-year survival rate	3-year survival rate	5-year survival rate
	Year of diagnosis
Localized cancer	1992-1996	75% (72%, 77%)	62% (59%, 65%)	52% (49%, 56%)
	1997-2001	79% (77%, 81%)	66% (63%, 69%)	57% (54%, 61%)
	2002-2006	87% (85%, 89%)	75% (73%, 78%)	66% (63%, 68%)
	2007-2011	93% (91%, 94%)	83% (81%, 85%)	75% (72%, 77%)
	2012-2016	96% (95%, 96%)	88% (87%, 89%)	80% (78%, 82%)
	2017-2021	96% (95%, 97%)	89% (88%, 90%)	82% (80%, 83%)
Metastatic	1992-1996	20% (17%, 23%)	4.3% (2.9%, 6.2%)	2.4% (1.4%, 3.9%)
	1997-2001	24% (21%, 27%)	5.5% (4%, 7.4%)	3.4% (2.3%, 5.1%)
	2002-2006	29% (26%, 33%)	11% (9.4%, 14%)	7.4% (5.8%, 9.5%)
	2007-2011	39% (36%, 42%)	16% (13%, 18%)	10% (8.4%, 12%)
	2012-2016	46% (42%, 50%)	22% (19%, 25%)	15% (12%, 18%)
	2017-2021	54% (50%, 58%)	28% (24%, 31%)	15% (12%, 19%)

## Sheet: Table S7
Characteristic		1-year survival rate	3-year survival rate	5-year survival rate
UICC stage	Year of diagnosis
Stage I	2002-2006	93% (90%, 96%)	84% (80%, 88%)	76% (72%, 81%)
	2007-2011	94% (93%, 96%)	88% (85%, 90%)	80% (78%, 83%)
	2012-2016	97% (96%, 98%)	92% (90%, 93%)	85% (83%, 87%)
	2017-2021	97% (96%, 98%)	91% (90%, 93%)	84% (83%, 86%)
Stage II	2002-2006	93% (90%, 97%)	85% (80%, 91%)	72% (66%, 79%)
	2007-2011	94% (91%, 97%)	80% (75%, 85%)	75% (69%, 81%)
	2012-2016	95% (92%, 97%)	86% (81%, 90%)	75% (70%, 81%)
	2017-2021	93% (90%, 97%)	86% (82%, 91%)	78% (72%, 84%)
Stage III	2002-2006	80% (73%, 87%)	60% (52%, 69%)	48% (40%, 58%)
	2007-2011	84% (79%, 89%)	71% (66%, 77%)	59% (53%, 66%)
	2012-2016	92% (89%, 94%)	78% (75%, 82%)	68% (64%, 73%)
	2017-2021	94% (92%, 96%)	83% (80%, 86%)	73% (69%, 77%)
Stage IV	2002-2006	30% (27%, 34%)	12% (9.2%, 15%)	7.1% (5.2%, 9.7%)
	2007-2011	40% (36%, 43%)	16% (14%, 19%)	11% (8.7%, 13%)
	2012-2016	46% (42%, 50%)	22% (19%, 25%)	15% (12%, 18%)
	2017-2021	54% (51%, 58%)	28% (25%, 32%)	16% (13%, 20%)

## Sheet: Table S8
Table S8: Competing Risk Regression analysis for recurrence after year of diagnosis, unadjusted and adjusted analysis for each UICC stage.
Risk of recurrence (event) after RCC diagnosis based on year of diagnosis within five year intervals, with death as competing risk.
	Unadjusted		Model 1a		Model 2b		Model 3c
	HR [95% CI]	p-value	HR [95% CI]	p-value	HR [95% CI]	p-value	HR [95% CI]	p-value
Stage I
2002-2006	Ref
2007-2011	0.80 [0.57;1.11]	0.2	0.78 [0.56;1.09]	0.2	0.78 [0.56;1.09]	0.2	0.78 [0.56;1.08]	0.14
2012-2016	0.67 [0.49;0.93]	0.016	0.66 [0.48;0.91]	0.012	0.67 [0.48;0.92]	0.013	0.67 [0.49;0.93]	0.016
2017-2021	0.48 [0.34;0.67]	<0.001	0.45 [0.32;0.63]	<0.001	0.45 [0.32;0.63]	<0.001	0.46 [0.33;0.64]	<0.001
Stage II
2002-2006	Ref
2007-2011	1.02 [0.73;1.42]	>0.9	1.03 [0.74;1.43]	0.9	1.05 [0.75;1.46]	0.8	1.04 [0.74;1.45]	0.8
2012-2016	1.11 [0.80;1.56]	0.5	1.15 [0.82;1.61]	0.4	1.15 [0.82;1.61]	0.4	1.15 [0.82;1.61]	0.4
2017-2021	0.63 [0.42;0.94]	0.023	0.64 [0.43;0.95]	0.027	0.65 [0.43;0.97]	0.035	0.64 [0.43;0.96]	0.031
Stage III
2002-2006	Ref
2007-2011	1.17 [0.84;1.63]	0.4	1.16 [0.83;1.61]	0.4	1.19 [0.85;1.65]	0.3	1.20 [0.86;1.67]	0.3
2012-2016	1.01 [0.74;1.37]	>0.9	1.01 [0.74;1.37]	>0.9	1.03 [0.75;1.40]	0.9	1.04 [0.76;1.42]	0.8
2017-2021	0.85 [0.62;1.17]	0.3	0.84 [0.62;1.16]	0.3	0.86 [0.63;1.19]	0.4	0.87 [0.63;1.20]	0.4
Stage IV
2002-2006	Ref
2007-2011	1.07 [0.93;1.22]	0.3	1.06 [0.93;1.21]	0.4	1.05 [0.92;1.20]	0.4	1.05 [0.92;1.20]	0.5
2012-2016	1.15 [1.01;1.32]	0.041	1.14 [0.99;1.30]	0.063	1.13 [0.99;1.29]	0.079	1.13 [0.99;1.29]	0.074
2017-2021	1.70 [1.47;1.96]	<0.001	1.80 [1.56;2.08]	<0.001	1.79 [1.55;2.06]	<0.001	1.78 [1.54;2.06]	<0.001
aModel 1: adjusted for age at diagnosis and sex
bModel 2: adjusted like Model 1 and further adjusted for marital status
cModel 3: adjusted like Model 2 and further adjusted for CCI
